# Supplementary material for: A 44-kb deleted-type copy number variation is associated with decreasing complement component activity and calf mortality in Japanese Black cattle
Source: BMC Genomics. 2021 Feb 6;22:107. doi: 10.1186/s12864-021-07415-6 (PMC7866702; doi:10.1186/s12864-021-07415-6)
Supplement: Supplementary file 2 — Additional file 2: Table S1 Features of deleted-type CNVRs on autosomes in this study. Positions are based on the ARS-UCD1.2 assembly of the bovine genome. NA: 12 SNPs in BovineHD beadchip (UMD3.1 assembly) were not assigned by the ARS-UCD1.2 assembly. Table S2 Features of CNVR_221 and the surrounding SNPs. The SNP positions are based on the ARS-UCD1.2 assembly of the bovine genome. Table S3 Detailed features of genes in CNVR_221 and in close proximity to CNVR_221. The SNP positions are based on the ARS-UCD1.2 assembly of the bovine genome. Table S4 Detailed features of the domain of complement C1-related protein in CNVR_221 and in close proximity to CNVR_221. Domains were determined by the SMART protein sequence analysis tool. Table S5 Descriptive statistics of dead calves that suffered from diarrhea or pneumonia. Table S6 Primers and probes for CNVR_221 and BTF3. The SNP positions are based on the ARS-UCD1.2 assembly of the bovine genome. Table S7 Primers and probes for C1R subcomponent-like and C1R. [file 12864_2021_7415_MOESM2_ESM.xlsx]

## Sheet: Table S1
Table S1. Features of deleted-type CNVRs on autosomes in this study
CNVR_ID	CNVR_type	Chr	UMD3.1_Start (bp)	UMD3.1_End (bp)	ARS-UCD1.2_Start(bp)	ARS-UCD1.2_End(bp)
CNVR_26	loss	1	75987278	76016310	75375366	75403311
CNVR_27	loss	1	77469795	77506177	76847799	76883613
CNVR_47	loss	1	140474441	140483441	138977720	138986657
CNVR_55	loss	2	33418453	33534898	33319279	33434445
CNVR_58	loss	2	46471184	46485436	46372285	46386537
CNVR_61	loss	2	50300666	50327795	50202035	50228169
CNVR_83	loss	2	119941802	119969724	119130989	119158910
CNVR_86	loss	2	130197949	130204643	129596943	129603637
CNVR_108	loss	3	47972502	47995276	47816673	47839443
CNVR_110	loss	3	50167465	50188620	50009199	50030468
CNVR_130	loss	4	1452623	1466636	1554421	1568434
CNVR_138	loss	4	9019782	9026721	9187163	9194100
CNVR_144	loss	4	30108120	30118615	30012775	30023270
CNVR_150	loss	4	47484110	47497878	47210746	47224473
CNVR_155	loss	4	59824931	59868643	59437218	59480930
CNVR_178	loss	5	4513012	4531901	4528494	4546860
CNVR_179	loss	5	5626620	5638151	5642431	5653962
CNVR_190	loss	5	31682483	31690859	31511477	31519854
CNVR_194	loss	5	39006663	39044882	38791818	38830038
CNVR_207	loss	5	73181012	73190311	72827518	72836817
CNVR_211	loss	5	76888012	76950977	76504235	76567174
CNVR_212	loss	5	78566150	78578744	78190041	78202635
CNVR_213	loss	5	79941263	79954124	79559210	79572206
CNVR_217	loss	5	87429950	87469839	87022810	87060466
CNVR_221	loss	5	103678422	103722388	103317687	103361802
CNVR_231	loss	6	1069734	1100413	1093944	1124761
CNVR_237	loss	6	12846571	12856335	11680693	11690457
CNVR_238	loss	6	13712516	13724261	12549545	12561308
CNVR_243	loss	6	28989049	28994000	27566736	27571687
CNVR_247	loss	6	42548966	42594663	41089571	41135319
CNVR_250	loss	6	51920117	51939786	50340955	50360622
CNVR_251	loss	6	52509023	52539226	50917174	50947376
CNVR_256	loss	6	65940020	65964731	64299789	64324493
CNVR_261	loss	6	83741791	83746727	82020295	82025231
CNVR_263	loss	6	86128615	86169865	84402503	84443750
CNVR_266	loss	6	96055154	96059367	94288568	94292779
CNVR_285	loss	7	15083922	15102276	13962323	13981899
CNVR_286	loss	7	15118144	15126059	13997828	14005743
CNVR_295	loss	7	41582892	41588354	NA	NA
CNVR_296	loss	7	42736530	42788788	70322	41428707
CNVR_301	loss	7	44437375	44444959	42683326	42689716
CNVR_311	loss	7	73463457	73474183	71353347	71364073
CNVR_313	loss	7	80157916	80167182	77874129	77883393
CNVR_317	loss	7	99113453	99116654	96703034	96706235
CNVR_318	loss	7	99322117	99328261	96914674	96920932
CNVR_322	loss	8	380524	411389	527348	558213
CNVR_329	loss	8	15372731	15390011	15428832	15446107
CNVR_333	loss	8	30388084	30405515	30329923	30347358
CNVR_334	loss	8	32961137	32968374	32871855	32879092
CNVR_339	loss	8	44931986	44944671	44652431	44664034
CNVR_343	loss	8	51585177	51608386	51298033	51321234
CNVR_350	loss	8	77675650	77687415	76336567	76348332
CNVR_351	loss	8	95983063	96042429	94323406	94382781
CNVR_363	loss	9	13975440	13992239	13675105	NA
CNVR_378	loss	9	58095987	58124944	57224286	57253244
CNVR_384	loss	9	69527371	69536017	68551784	68560430
CNVR_396	loss	10	10541599	10590763	10603458	10652620
CNVR_410	loss	10	27084658	27109540	27043650	27069069
CNVR_412	loss	10	27565890	27570949	27530764	27535823
CNVR_417	loss	10	41580124	41596729	41493585	41510182
CNVR_419	loss	10	48921744	48937225	48864649	48880130
CNVR_426	loss	10	87873996	87878635	86870450	86875041
CNVR_432	loss	10	98899549	98920152	97819701	97840548
CNVR_437	loss	11	32797080	32803019	32966667	32972587
CNVR_445	loss	11	47151729	47195270	47283128	47326731
CNVR_452	loss	11	75662200	75684514	75610538	75632852
CNVR_454	loss	11	86003536	86036402	86040892	86069116
CNVR_458	loss	11	93896609	93922796	93900581	93926105
CNVR_472	loss	12	1162140	1185172	1226931	1249961
CNVR_479	loss	12	8646620	8712061	8604344	8669781
CNVR_480	loss	12	9815429	9845659	9795153	9824781
CNVR_485	loss	12	40730885	40836479	40443262	40547976
CNVR_491	loss	12	57382828	57411159	57026473	57054789
CNVR_506	loss	12	72411533	72507076	71874266	71951302
CNVR_520	loss	12	78494480	78498214	74620523	74624257
CNVR_527	loss	13	26344707	26356929	26073758	26085980
CNVR_534	loss	13	53933240	53982995	53461848	53511604
CNVR_545	loss	14	49639609	49661364	47479084	47499929
CNVR_546	loss	14	52989072	53003780	50845168	50859875
CNVR_548	loss	14	54108047	54126508	51954277	51974101
CNVR_551	loss	14	54805630	54833610	52643337	52672328
CNVR_563	loss	15	3349243	3378092	3125711	3154557
CNVR_572	loss	15	20057061	20060323	19770817	19774079
CNVR_578	loss	15	45470174	45528216	NA	44927375
CNVR_582	loss	15	46838495	46906029	NA	46280755
CNVR_594	loss	15	73389284	73410014	72518013	72538743
CNVR_596	loss	15	75609541	75629936	74746166	74766761
CNVR_607	loss	15	84038466	84046192	82709807	82717533
CNVR_617	loss	16	8582055	8584573	7993748	7996266
CNVR_618	loss	16	8605747	8623933	8017399	8035577
CNVR_622	loss	16	15059221	15118639	14425405	14484824
CNVR_645	loss	17	25025930	25119996	24699022	NA
CNVR_647	loss	17	32142732	32228217	31751982	31835671
CNVR_651	loss	17	50746686	50962760	NA	NA
CNVR_652	loss	17	51051583	51115979	49656366	NA
CNVR_653	loss	17	51115979	51205343	NA	NA
CNVR_654	loss	17	51370688	51790485	NA	49839287
CNVR_675	loss	18	49534810	49547073	49263909	49276146
CNVR_692	loss	19	3885630	3918888	3786585	3802696
CNVR_695	loss	19	9820148	9836160	9593615	9610225
CNVR_740	loss	21	39127444	39142280	38712839	38727675
CNVR_744	loss	21	52305970	52329035	51830007	51852808
CNVR_756	loss	22	22245087	22253647	22148086	22156646
CNVR_760	loss	22	27931181	27947878	27813633	27830330
CNVR_764	loss	22	41703903	41709601	41202720	41208418
CNVR_765	loss	22	42933509	43000816	42391127	42458377
CNVR_789	loss	23	28902561	28919540	29101822	29118801
CNVR_792	loss	23	29677865	29698840	29875829	29896428
CNVR_794	loss	23	30404750	30443202	30661089	30692095
CNVR_807	loss	24	24579328	24582206	24290719	24293597
CNVR_835	loss	26	5627591	5633113	5615490	5621012
CNVR_843	loss	26	28705385	28801208	28442703	28538813
CNVR_849	loss	26	50354981	50359661	49999629	50004310
CNVR_879	loss	28	46232303	46248750	45842663	45859110
CNVR_885	loss	29	21442101	21446086	21224904	21228889
CNVR_890	loss	29	27476694	27504958	27099425	27127685
NA: Twelve SNPs in BovineHD beadchip (UMD3.1 assembly) were not assigned by the ARS-UCD1.2 assembly.

## Sheet: Table S2
Table S2. Features of CNVR_221 and the surrounding SNPs
CNVR_ID	SNP_ID	Chr	Position	D'	r^2
CNVR_221	BovineHD0500029587	5	103101288	1	0.006
CNVR_221	BovineHD0500029588	5	103104040	1	0.006
CNVR_221	BovineHD0500029590	5	103115788	0.538	0.013
CNVR_221	BTA-74753-no-rs	5	103119408	0.971	0.03
CNVR_221	BovineHD0500029592	5	103122055	0.971	0.03
CNVR_221	BovineHD0500029593	5	103125949	0.363	0.039
CNVR_221	BovineHD0500029594	5	103127886	0.769	0.096
CNVR_221	BovineHD0500029595	5	103131800	0.742	0.1
CNVR_221	BovineHD0500029596	5	103136626	0.945	0.031
CNVR_221	BovineHD0500036239	5	103142567	0.886	0.018
CNVR_221	BovineHD0500029597	5	103145941	0.886	0.018
CNVR_221	BovineHD0500029599	5	103148226	0.582	0.019
CNVR_221	BovineHD0500029601	5	103152689	0.582	0.019
CNVR_221	BovineHD0500029602	5	103154661	0.582	0.019
CNVR_221	BovineHD0500029603	5	103155835	0.582	0.019
CNVR_221	ARS-BFGL-NGS-27890	5	103156327	0.582	0.019
CNVR_221	BovineHD0500029604	5	103157292	0.584	0.018
CNVR_221	BovineHD0500029605	5	103158476	0.584	0.018
CNVR_221	BovineHD0500029606	5	103159061	0.584	0.018
CNVR_221	BovineHD0500029607	5	103160060	0.582	0.019
CNVR_221	BovineHD0500029608	5	103161535	0.582	0.019
CNVR_221	BovineHD0500029609	5	103163192	0.714	0.062
CNVR_221	BovineHD0500029610	5	103172141	0.537	0.014
CNVR_221	BovineHD0500029611	5	103178163	0.118	0.004
CNVR_221	BovineHD0500029612	5	103178684	0.153	0.008
CNVR_221	BovineHD0500029613	5	103179960	0.118	0.004
CNVR_221	BovineHD0500029614	5	103180670	0.153	0.008
CNVR_221	BovineHD0500029615	5	103181148	0.145	0.006
CNVR_221	BovineHD0500029616	5	103181820	0.153	0.008
CNVR_221	BovineHD0500029617	5	103182461	0.153	0.008
CNVR_221	BovineHD0500029618	5	103183163	0.153	0.008
CNVR_221	BovineHD0500029619	5	103183863	0.118	0.004
CNVR_221	BovineHD0500029620	5	103184329	0.153	0.008
CNVR_221	ARS-BFGL-NGS-1422	5	103186163	0.794	0.002
CNVR_221	BovineHD0500029621	5	103191058	0.118	0.004
CNVR_221	BovineHD0500029622	5	103191796	0.118	0.004
CNVR_221	BovineHD0500029624	5	103196469	0.631	0.002
CNVR_221	BovineHD0500029626	5	103203836	0.579	0.018
CNVR_221	BovineHD0500029627	5	103204598	0.605	0.021
CNVR_221	BovineHD0500029628	5	103205930	0.604	0.021
CNVR_221	BovineHD0500029629	5	103207432	0.579	0.018
CNVR_221	BovineHD0500029630	5	103208238	0.578	0.017
CNVR_221	BovineHD0500029631	5	103210053	0.723	0.069
CNVR_221	BovineHD0500029632	5	103211629	0.17	0.002
CNVR_221	BovineHD0500029633	5	103212234	0.17	0.002
CNVR_221	BovineHD0500029634	5	103216002	0.636	0.002
CNVR_221	BovineHD0500029635	5	103217172	0.359	0.013
CNVR_221	BovineHD0500029636	5	103218816	0.636	0.002
CNVR_221	ARS-BFGL-NGS-101402	5	103222519	0.422	0.005
CNVR_221	BovineHD0500029638	5	103224795	0.953	0.04
CNVR_221	BovineHD0500029639	5	103226215	0.953	0.04
CNVR_221	BovineHD0500029640	5	103227114	0.953	0.04
CNVR_221	BovineHD0500029641	5	103228428	0.933	0.042
CNVR_221	BovineHD0500029642	5	103229049	0.953	0.04
CNVR_221	BovineHD0500029643	5	103229902	0.953	0.04
CNVR_221	BovineHD0500029644	5	103231359	0.953	0.04
CNVR_221	BovineHD4100004013	5	103233880	1	0.006
CNVR_221	BovineHD0500029645	5	103237326	0.948	0.034
CNVR_221	BovineHD0500029648	5	103246823	1	0.008
CNVR_221	BovineHD0500029649	5	103247622	1	0.008
CNVR_221	BovineHD0500029650	5	103252779	0.925	0.009
CNVR_221	BovineHD0500029651	5	103258403	0.9	0.013
CNVR_221	BovineHD0500029652	5	103259720	0.9	0.013
CNVR_221	BovineHD0500029653	5	103263267	0.899	0.013
CNVR_221	BovineHD0500029654	5	103265052	1	0.008
CNVR_221	BovineHD0500029655	5	103270608	0.925	0.009
CNVR_221	BovineHD0500029656	5	103273881	1	0.01
CNVR_221	BovineHD0500029657	5	103279661	1	0.001
CNVR_221	BovineHD0500029658	5	103283916	1	0.001
CNVR_221	BovineHD0500029661	5	103292486	1	0.005
CNVR_221	BovineHD0500029662	5	103293544	1	0.005
CNVR_221	BovineHD0500029663	5	103295134	1	0.005
CNVR_221	ARS-BFGL-NGS-30033	5	103299148	1	0.016
CNVR_221	BovineHD0500029667	5	103312438	1	0.001
CNVR_221_start	BovineHD0500036241	5	103317687
CNVR_221_end	BovineHD0500029678	5	103361802
CNVR_221	BovineHD0500029680	5	103369625	1	0.001
CNVR_221	BovineHD0500029681	5	103372667	1	0.001
CNVR_221	BovineHD0500029683	5	103381516	0.887	0.011
CNVR_221	BovineHD0500029684	5	103383870	1	0.003
CNVR_221	BovineHD0500029686	5	103390605	1	0.002
CNVR_221	BovineHD0500029687	5	103395393	0.903	0.014
CNVR_221	BovineHD0500029688	5	103398262	1	0.024
CNVR_221	BovineHD0500029689	5	103403219	0.958	0.049
CNVR_221	BovineHD0500029690	5	103403715	0.958	0.049
CNVR_221	BovineHD0500029691	5	103404395	0.958	0.049
CNVR_221	BovineHD0500029692	5	103407763	0.911	0.016
CNVR_221	BovineHD0500029693	5	103409107	0.97	0.09
CNVR_221	BovineHD0500029694	5	103410338	0.97	0.09
CNVR_221	BovineHD0500029695	5	103411127	0.969	0.085
CNVR_221	BovineHD0500029697	5	103413765	0.97	0.09
CNVR_221	BovineHD0500029698	5	103414843	0.97	0.09
CNVR_221	BovineHD0500029699	5	103415773	0.97	0.09
CNVR_221	BovineHD0500029700	5	103417922	0.97	0.09
CNVR_221	BovineHD0500029701	5	103422046	0.969	0.085
CNVR_221	BovineHD0500029703	5	103423827	0.97	0.09
CNVR_221	BovineHD0500029704	5	103424663	0.969	0.085
CNVR_221	BovineHD0500029705	5	103425931	0.868	0.076
CNVR_221	BovineHD0500029707	5	103434171	0.517	0
CNVR_221	BovineHD0500029708	5	103457661	0.824	0.048
CNVR_221	BovineHD0500029709	5	103456940	0.267	0.007
CNVR_221	BovineHD0500029710	5	103453489	0.517	0
CNVR_221	BovineHD0500029711	5	103449618	0.276	0.008
CNVR_221	Hapmap49735-BTA-74776	5	103461055	1	0.043
CNVR_221	BovineHD4100004014	5	103461667	0.853	0.147
CNVR_221	BovineHD0500029713	5	103465290	0.467	0.064
CNVR_221	BovineHD0500029714	5	103467079	0.311	0.013
CNVR_221	BovineHD0500029715	5	103472224	1	0.016
CNVR_221	BovineHD0500029717	5	103480004	0.317	0.014
CNVR_221	BovineHD0500029718	5	103484857	0.31	0.013
CNVR_221	BovineHD0500029719	5	103486907	0.302	0.011
CNVR_221	BovineHD0500029720	5	103489260	0.31	0.013
CNVR_221	BovineHD0500029721	5	103490590	0.043	0
CNVR_221	BovineHD0500029722	5	103491470	0.517	0
CNVR_221	BovineHD4100004015	5	103496903	0.138	0
CNVR_221	BovineHD0500029723	5	103497493	0.403	0.032
CNVR_221	BovineHD0500029724	5	103506281	0.135	0.006
CNVR_221	BovineHD4100004016	5	103520236	0.492	0.054
CNVR_221	BovineHD0500029728	5	103527074	0.517	0
CNVR_221	BovineHD0500029730	5	103536968	0.517	0
CNVR_221	BovineHD0500029732	5	103553853	1	0.01
CNVR_221	BovineHD0500029733	5	103556580	0.947	0.014
CNVR_221	BovineHD0500029735	5	103569775	0.678	0.002
CNVR_221	BovineHD0500029737	5	103573840	0.678	0.002
CNVR_221	BovineHD0500029738	5	103577252	0.929	0.154
CNVR_221	BovineHD0500029740	5	103586711	0.682	0.002
CNVR_221	BovineHD0500029741	5	103592315	0.935	0.024
CNVR_221	Hapmap23759-BTA-143449	5	103595496	0.682	0.002
CNVR_221	BovineHD0500029743	5	103603430	0.458	0.033
CNVR_221	BovineHD0500029745	5	103607182	0.969	0.083
CNVR_221	BovineHD0500029746	5	103608675	0.682	0.002
CNVR_221	BovineHD0500029749	5	103622246	0.552	0
CNVR_221	BovineHD0500029750	5	103625666	0.953	0.04
CNVR_221	BovineHD0500029751	5	103633949	1	0.009
CNVR_221	BovineHD0500029752	5	103635305	0.135	0.005
CNVR_221	BovineHD0500029753	5	103638488	0.926	0.009
CNVR_221	BovineHD0500029755	5	103641105	0.926	0.009
CNVR_221	BovineHD0500029756	5	103645233	0.926	0.009
CNVR_221	BovineHD0500029757	5	103645767	1	0.009
CNVR_221	BovineHD0500029758	5	103647315	1	0.009
CNVR_221	BovineHD0500029759	5	103649047	1	0.009
CNVR_221	BovineHD0500029760	5	103653203	1	0.009
CNVR_221	BovineHD0500029763	5	103668106	0.959	0.019
CNVR_221	ARS-BFGL-NGS-118997	5	103673698	0.058	0.001
CNVR_221	BovineHD0500029765	5	103676141	1	0.008
CNVR_221	BovineHD0500029766	5	103677848	0.058	0.001
CNVR_221	BovineHD0500029767	5	103680967	1	0.008
CNVR_221	BovineHD0500029768	5	103685320	0.38	0.017
CNVR_221	BovineHD0500029769	5	103686275	0.384	0.019
CNVR_221	BovineHD0500029770	5	103687483	0.384	0.019
CNVR_221	BovineHD0500029771	5	103689236	0.38	0.017
CNVR_221	BovineHD0500029772	5	103690488	0.387	0.019
CNVR_221	BovineHD0500029773	5	103692423	0.131	0.005
CNVR_221	BovineHD0500029774	5	103695172	0.131	0.005
CNVR_221	BovineHD0500029775	5	103697199	0.192	0.017
CNVR_221	BovineHD0500029776	5	103698516	0.27	0.006
CNVR_221	BovineHD0500029777	5	103702764	0.964	0.022
CNVR_221	BovineHD0500029778	5	103707450	0.854	0.004
CNVR_221	BovineHD0500029779	5	103713702	0.205	0.003
CNVR_221	BovineHD0500029780	5	103717229	0.376	0.016
CNVR_221	BovineHD0500029781	5	103721520	1	0.001
CNVR_221	BovineHD0500029783	5	103731266	0.925	0.034
CNVR_221	BovineHD0500029784	5	103737676	0.326	0.01
CNVR_221	BovineHD0500029785	5	103743029	0.011	0
CNVR_221	ARS-BFGL-NGS-52457	5	103749153	0.01	0
CNVR_221	BovineHD0500029787	5	103753540	0.876	0.023
The SNPs positions are based on the ARS-UCD1.2 assembly of the bovine genome.

## Sheet: Table S3
Table S3. Detailed features of genes in CNVR_221 and in close proximity to CNVR_221
Chr	RefSeq ID 1	Esembl ID 2	Protein 1	Start_position	End_position	Strand
5	NM_001354760.1		C1RL (Complement C1r subcomponent like)	103273884	103283591	+
5	XM_024992686.1	ENSBTAT00000055395.3	C1RL (Complement C1r subcomponent like: LOC112446756)	103319650	103327527	+
5			Pseudo gene (LOC783686)	103343194	103343972	+
5	XR_234717.4		IncRNA (LOC101902570)	103358608	103369488	+
5	XM_005207129.4	ENSBTAT00000011362.5	C1R (Complement C1r subcomponent isoform X2)	103376476	103387592	+
5	NM_001034407.1		C1R (Complement C1r subcomponent precursor)	103376575	103387375	+
5	XM_005207128.3	ENSBTAT00000073935.1	C1R (Complement C1r subcomponent isoform X1)	103377146	103387592	+
5	XR_003034845.1		lncRNA (LOC112446757)	103376433	103403662	-
5	NM_001076550.1		C1S (Complement C1s)	103407687	103418871	-
The SNPs positions are based on the ARS-UCD1.2 assembly of the bovine genome.
1 Refseq ID and protein name are based on Reference Sequence Database (RefSeq) of the National Center of Biotechnology Information (NCBI) (https://www.ncbi.nlm.nih.gov/refseq/)

## Sheet: Table S4
Table S4. Detailed features of the domain of complement C1-related protein in CNVR_221 and in close proximity to CNVR_221
RefSeq ID 1	Protein 1	Domain	start	end	E-value	Definition of domain
NM_001354760.1	C1RL (Complement C1r subcomponent like)	CUB	59	183	1.39e-18	Domain first found in C1r, C1s, uEGF, and bone morphogenetic protein.
		Tryp_SPc	264	499	1.69e-63	Trypsin-like serine protease
XM_024992686	C1RL (Complement C1rsubcomponent like: LOC112446756)	CUB	42	168	1.9e-34	Domain first found in C1r, C1s, uEGF, and bone morphogenetic protein.
		EGF_CA	169	217	5.78e-11	Calcium-binding EGF-like domain
		CUB	220	332	1.84e-32	Domain first found in C1r, C1s, uEGF, and bone morphogenetic protein.
XM_005207128	C1R (Complement C1r subcomponent isoform X1)	CUB	23	149	4.53e-32	Domain first found in C1r, C1s, uEGF, and bone morphogenetic protein.
XM_005207129	C1R (Complement C1r subcomponent isoform X2)	EGF_CA	150	198	1.35e-11	Calcium-binding EGF-like domain
		CUB	201	313	2e-33	Domain first found in C1r, C1s, uEGF, and bone morphogenetic protein.
		CCP	317	379	9.25e-06	Domain abundant in complement control proteins; SUSHI repeat; short complement-like repeat (SCR)
		CCP	384	455	0.00103	Domain abundant in complement control proteins; SUSHI repeat; short complement-like repeat (SCR)
		Tryp_SPc	471	705	2.9e-71	Trypsin-like serine protease
NM_001076550.1	C1S (Complement C1s)	CUB	15	136	5.85e-26	Domain first found in C1r, C1s, uEGF, and bone morphogenetic protein.
		EGF_CA	137	178	2.58e-08	Calcium-binding EGF-like domain
		CUB	181	296	1.36e-26	Domain first found in C1r, C1s, uEGF, and bone morphogenetic protein.
		CCP	300	360	8.9e-08	Domain abundant in complement control proteins; SUSHI repeat; short complement-like repeat (SCR)
		CCP	365	427	1.61e-05	Domain abundant in complement control proteins; SUSHI repeat; short complement-like repeat (SCR)
		Tryp_SPc	443	682	7.77e-72	Trypsin-like serine protease
Domains were determined by the SMART protein sequence analysis tool
1 Refseq ID and protein name are based on Reference Sequence Database (RefSeq) of the National Center of Biotechnology Information (NCBI) (https://www.ncbi.nlm.nih.gov/refseq/)

## Sheet: Table S5
Table S5 . Descriptive statistics of dead calves the suffered from diarrheal or pneumonia
	Symptom
	Diarrheal	Pneumonia
No. affected animals	191	55
Average dead days from birth	11.4031	13.4
SD	5.57341	5.34928
Minimum dead days from birth	1	3
Maximum dead days from birth	21	20

## Sheet: Table S6
Table S6. Primers and probes for CNVR_221 and BTF3
CNVR_ID	Chr	Amplification position start_end (bp)	Forward primer	Reverse primer	Probe (5'-FAM, 3'-TAMRA)
CNVR_221	5	103333180_103333289	AGCCTTCCAGACACAACTACTG	TTGGCTGTGCTGGATCTTCG	CATTGCTCCACAACAAGAGAAGCCACTGC
BTF3	20	8119166_8119240	GCGTGGCCCGTAATGGT	AACAGTGATCCACTTTAACAACCCTAAA	CTGGCAGCAAACACTT
The SNPs positions are based on the ARS-UCD1.2 assembly of the bovine genome.

## Sheet: Table S7
Table S7. Primers and probes for C1R subcomponent-like and C1R
Protein 1	Chr		Forward primer		Reverse primer	Probe (5'-FAM, 3'-TAMRA)
C1RL (Complement C1rsubcomponent like: LOC112446756)	5	XM_024992686(993-1015)	GTGCTACACCAGTGAAGTCATCA	XM_024992686(1075-1099)	CAGTGAAACGGTCCTTGAAATGATA	CCCAAGACCCTGGACTCATGCACCATCA
C1R	5	XM_005207128(1469-1487)	GCTGGTAGGAGAGAAGATG	XM_005207128(1565-1582)	CGTGGATGTTGGTGTAGG	TGTGCGGGAAGCCACTCCAC
1 Protein name are based on Reference Sequence Database (RefSeq) of the National Center of Biotechnology Information (NCBI) (https://www.ncbi.nlm.nih.gov/refseq/)
